# Supplementary material for: Modified Atkins diet induces subacute selective ragged‐red‐fiber lysis in mitochondrial myopathy patients
Source: EMBO Mol Med. 2016 Sep 19;8(11):1234–47. doi: 10.15252/emmm.201606592 (PMC5090657; doi:10.15252/emmm.201606592)
Supplement: Supplementary file 2 — Table EV1 [file EMMM-8-1234-s002.xlsx]

## Sheet: Sheet1
Table EV1. Diet composition of PEO patients and controls
		KCAL	CHO %	PROT %	FAT %	FASAT %	FAMS %	FAPU %
P1	Pre_ND	2441	47	14	38	12	14	8
	ND	2055	50	16	33	12	10	6
	mAD 1-2	2301	23	25	54	17	18	13
	mAD 3-4	2083	12	22	66	19	26	14
	mAD 5-7	2192	3	25	71	17	27	19
P2	Pre_ND	2341	48	15	32	11	12	4
	ND	1769	50	17	31	11	10	6
	mAD 1-2	1955	24	21	54	14	22	11
	mAD 3-4	1897	13	28	58	14	20	18
	mAD 5-7	1994	4	28	67	14	27	19
P3	Pre_ND	2297	41	15	27	9	10	4
	ND	2395	50	17	32	11	10	7
	mAD 1-2	2846	16	22	62	16	22	19
	mAD 3-4	2694	12	24	63	22	21	14
	mAD 5-7	2699	3	26	71	17	28	18
P4	Pre_ND	1769	47	20	32	13	10	5
	ND	n.a	n.a	n.a	n.a	n.a	n.a	n.a
	mAD 1-2	1872	4	28	74	21	28	18
	mAD 3-4	1252	7	40	58	15	23	11
	mAD 5-7	1025	9	32	65	20	20	7
P5	Pre_ND	1295	43	20	37	14	11	5
	ND	1182	47	19	32	12	10	6
	mAD 1-2	1388	5	29	65	21	25	13
	mAD 3-4	723	6	31	61	16	24	16
	mAD 5-7	n.a	n.a	n.a	n.a	n.a	n.a	n.a
Controls	Pre_ND	1901 ±429	43 ±8	18 ±5	34 ±7	12 ±4	11 ±2	6 ±3
n=10	ND	1932 ±302	48 ±1	17 ±1	32 ±2	12 ±1	10 ±1	6 ±1
	mAD 1-2	2261 ±377	15 ±7	26 ±3	58 ±5	16 ±2	23 ±4	13 ±2
	mAD 3-4	2288 ±589	9 ±3	27 ±4	63 ±2	15 ±3	25 ±3	16 ±2
	mAD 5-7	2194 ±564	4 ±1	26 ±3	69 ±4	19 ±3	26 ±1	17 ±4

## Sheet: Legend
The controls are shown as mean with SD. Saturated fats (FASAT), monounsaturated fats (FAMS) and polyunsaturated fats (FAPU) are shown as percentages from total fat kcal%. Abbreviations: KCAL; kilocalories, CHO; carbohydrates, PROT; proteins, n.a; not available.
